# Supplementary material for: Alteration of N6 -Methyladenosine mRNA Methylation in a Rat Model of Cerebral Ischemia–Reperfusion Injury
Source: Front Neurosci. 2021 Mar 16;15:605654. doi: 10.3389/fnins.2021.605654 (PMC8009187; doi:10.3389/fnins.2021.605654)
Supplement: Supplementary Table 1 — Primers of top five hyper-up or hypo-down DEGs for qRT-PCR. [file Table_1.XLSX]

## Sheet: Sheet1
Supplementary Table 1. Primers of top five hyper-up or hypo-down DEGs for qRT-PCR.
Gene	Direction	Sequence (5'-3')	Product size (bp)
Lgals3	Forward	ACTGGACCACTGACAGTGCC	142
	Reverse	GGAAGGCGATGTCGTTCCCT	142
C1qb	Forward	GTTCTCACCTTCTGCGACTATGCC	90
	Reverse	GTGAACAACCTCTTCCTGCTCCAG	90
Itgb2	Forward	TTGCAGCAGAAGGACGGAAACG	137
	Reverse	ATGACCAGGAGGAGGACACCAATC	137
Hcls1	Forward	ATGGTGAAGATGAGCCGTGAAGC	132
	Reverse	GGACTGTGGTGGTAGGTGACTCTC	132
Cd44	Forward	AAACACCACCCAAGAGGCAAGAAG	110
	Reverse	TGACTCCGTACCAGGCATCTTCG	110
Pde10a	Forward	CAACGCAACAGGTTTGACGGATG	116
	Reverse	TCAGCCACTTCTCCACGGTCTC	116
Camkk2	Forward	AAGGAAGCAAGGCAGCGAAGAC	87
	Reverse	GGGACCACCTTTCACAAGAGCAC	87
Gpr88	Forward	TGACCAACTCCTCCTCCACTTCG	86
	Reverse	GCCCGCCCACGATTCTTCTTC	86
Neu2	Forward	AGGGTTAATGTCACACGGCTATGC	98
	Reverse	GTGCTGCCAATGGTGGTCTCTG	98
Drd2	Forward	CAGTGAACAGGCGGAGAATGGATG	149
	Reverse	GTGGTGGGATGGATCAGGGAGAG	149
GAPDH	Forward	GACAACTTTGGCATCGTGGA	133
	Reverse	ATGCAGGGATGATGTTCTGG	133
