# Supplementary material for: Alteration of N6 -Methyladenosine mRNA Methylation in a Rat Model of Cerebral Ischemia–Reperfusion Injury
Source: Front Neurosci. 2021 Mar 16;15:605654. doi: 10.3389/fnins.2021.605654 (PMC8009187; doi:10.3389/fnins.2021.605654)
Supplement: Supplementary Table 3 — Top 30 GO terms enriched by upregulated key genes. [file Table_3.XLSX]

## Sheet: Sheet1
Group	ID	Description	Count	P-value	Gene
BP	GO:0050900	leukocyte migration	42	7.82621e-17	Lgals3/Itgb2/Il1r1/Stk10/Icam1/Csf3r/Serpine1/Anxa1/Pecam1/Pycard/Ano6/Lbp/Pawr/C3ar1/Ch25h/Ednra/Spp1/Itgb1/Itga1/Mmp14/Msn/Lyn/Ripk3/C5ar1/Myd88/Rac2/Cmklr1/Emilin1/Cxcl10/Itgam/Cd99/Dock8/Lgmn/Cxcl1/Cxcl16/Fcer1g/Ccl6/B4galt1/Cd9/Calca/Tgfb1/Ecm1
BP	GO:0001525	angiogenesis	50	7.82621e-17	Lgals3/Itgb2/Fn1/Tgfbi/Serpine1/Anxa1/Eng/Col4a1/Col18a1/Pecam1/Shc1/Anpep/Angptl4/Adamts9/C3ar1/Flna/Hspb1/Stat3/Hmox1/Ednra/Col4a2/Itgb1/Mmp14/Runx1/Pxn/C3/Clec14a/Rnh1/Casp8/Loxl2/C5ar1/Il18/Ets1/Emilin1/Cyp1b1/Cxcl10/Angpt2/Anxa3/Plau/Lrg1/Adm/Tnfrsf1a/Cybb/B4galt1/Anxa2/Ephb4/Mmrn2/Enpep/Itga5/Ecm1
BP	GO:0045785	positive regulation of cell adhesion	45	8.18298e-16	Fn1/Cd44/Icam1/Abi3bp/Iqgap1/Anxa1/Cd276/Ptprc/Pycard/Pdpn/Dab2/Ptpn6/Hlx/Bmp7/Pawr/Itgal/Flna/Spp1/Fbln2/Il6r/Col16a1/Tgm2/Itgb1/Il4r/Runx1/Piezo1/Cd63/Il18/Ets1/Emilin2/Emilin1/Lgals1/S100a10/Dock8/Lims1/Col8a1/Il2rg/Cd86/Ephb4/Mmrn2/Fbln1/Nfkbiz/Itga5/Calca/Tgfb1
BP	GO:0007159	leukocyte cell-cell adhesion	39	1.92602e-15	Lgals3/Itgb2/Cd44/Stk10/Icam1/Anxa1/Cd276/Ptprc/Pecam1/Pycard/Ptpn6/Hlx/Bmp7/Pawr/Itgal/Olr1/Il6r/Itgb1/Il4r/Runx1/Lrrc32/Irf1/Msn/Nt5e/Il18/Rac2/Ets1/Fermt3/Lgals1/Itgam/Gpnmb/Dock8/Il2rg/Cd86/Ephb4/Nfkbiz/Itga5/Calca/Tgfb1
BP	GO:0042060	wound healing	45	3.54442e-15	Fn1/Cd44/Procr/Serpine1/Anxa1/Eng/Pecam1/Pdpn/Vwf/Prkcd/Ptpn6/Col3a1/Ano6/Col5a1/Flna/Tnc/Vim/Hmox1/Myof/Axl/Sdc1/C3/Ezh2/Timp1/Lyn/Plaur/Plek/Lox/Ets1/Rhoc/P2ry2/Tfpi2/Fermt3/Clec10a/Postn/Plau/Thbd/Fcer1g/Fcgr3a/B4galt1/Anxa2/Cd9/Fbln1/Itga5/Tgfb1
BP	GO:0032496	response to lipopolysaccharide	47	1.00649e-14	Fn1/Icam1/Serpine1/Pycard/Vwf/Gbp2/Lbp/Pawr/Vim/Ednra/Il6r/Tnip2/Lcn2/Fcgr2b/Mapkapk3/Axl/Loxl1/Zfp36/Lyn/Nfkb1/Casp8/Mrc1/Ptges/Tnfrsf1b/C5ar1/Myd88/Il18/P2ry2/Fas/Cd68/Cxcl10/Litaf/Pla2g4a/Plau/Cxcl1/Cxcl16/Thbd/Adm/Fcgr3a/Cd86/Tnfrsf1a/Cd14/Plscr2/Casp1/Hmgb2/Tgfb1/Sbno2
BP	GO:0031589	cell-substrate adhesion	39	1.56678e-14	Itgb2/Fn1/Lamc1/Abi3bp/Serpine1/Iqgap1/Pecam1/Pdpn/Vwf/Dab2/Adamts9/Col3a1/Itgal/Flna/Spp1/Fbln2/Col16a1/Itgb1/Itga1/Mmp14/Axl/Pxn/Cd63/Rac2/Nid2/Emilin2/Emilin1/Fermt3/Lgals1/Angpt2/Postn/S100a10/Lims1/Col8a1/Plau/Parvg/Mmrn2/Fbln1/Itga5
BP	GO:0002250	adaptive immune response	39	1.66508e-13	C1qb/Il1r1/Icam1/Anxa1/Ptprc/Pycard/Prkcd/Ptpn6/Ctsc/Hlx/C3ar1/C1s/Fgl2/Stat3/Il6r/Il4r/Fcgr2b/C3/Lyn/Rsad2/Ripk3/Tnfrsf1b/Ctsl/Myd88/Il18/C1r/Fas/Samsn1/Ung/Tap1/Fcer1g/Fcgr1a/RT1-CE5/Bcl3/C1qc/Nfkbiz/Tgfb1/RT1-A2/C2
BP	GO:0002443	leukocyte mediated immunity	39	3.11858e-13	C1qb/Itgb2/Il1r1/Icam1/Fgr/Ptprc/Prkcd/Ptpn6/Ctsc/C1s/Fgl2/Hmox1/Il4r/Fcgr2b/C3/Lyn/Myo1f/Rsad2/Ripk3/Tnfrsf1b/Myd88/Il18/Rac2/C1r/Fas/Anxa3/Itgam/Ung/Cxcl1/Bst2/Tap1/Fcer1g/Fcgr1a/RT1-CE5/Bcl3/C1qc/Tgfb1/RT1-A2/C2
BP	GO:0002366	leukocyte activation involved in immune response	32	6.83315e-13	Lgals3/Itgb2/Icam1/Anxa1/Fgr/Ptprc/Pycard/Lbp/Hlx/Lcp1/Itgal/Fgl2/Stat3/Hmox1/Tyrobp/Il4r/Enpp3/Lyn/Myo1f/Il18/Rac2/Lgals1/Anxa3/Itgam/Ung/Fcer1g/RT1-CE5/Cd86/Bcl3/Nfkbiz/Tgfb1/Sbno2
CC	GO:0031012	extracellular matrix	49	5.43774e-23	Lgals3/Fn1/Tgfbi/Lamc1/Abi3bp/Serpine1/Col4a1/Col18a1/Fbn1/Vwf/Adamts9/Col3a1/Col6a1/Col5a1/Col6a3/Bmp7/Col7a1/Tnc/Fbln2/Col16a1/Col4a2/Olfml2a/Itgb1/Mmp14/Col6a2/Runx1/Loxl1/Olfml2b/Timp1/Loxl2/Lox/Nid2/Emilin2/Pxdn/Emilin1/Mmp8/Mgp/Postn/Bgn/Col8a1/Crispld2/Efemp1/Anxa2/Mmrn2/Fbln1/Tgfb1/Ssc5d/Adamts1/Ecm1
CC	GO:0062023	collagen-containing extracellular matrix	35	9.84409e-19	Fn1/Tgfbi/Lamc1/Abi3bp/Serpine1/Col4a1/Col18a1/Fbn1/Vwf/Col3a1/Col5a1/Bmp7/Col7a1/Tnc/Fbln2/Col4a2/Itgb1/Col6a2/Runx1/Loxl1/Timp1/Loxl2/Nid2/Pxdn/Emilin1/Mgp/Postn/Efemp1/Anxa2/Mmrn2/Fbln1/Tgfb1/Ssc5d/Adamts1/Ecm1
CC	GO:0009897	external side of plasma membrane	43	1.54527e-16	Lgals3/Cd44/Il1r1/Icam1/Csf3r/Anxa1/Eng/Cd276/Ptprc/Pecam1/Pdpn/Vwf/Anpep/P4hb/Itgal/Il6r/Itgb1/Itga1/Fcgr2b/Enpp3/Sdc1/Clec14a/Csf2ra/Ctsl/Fas/Tmem123/Cxcl10/Antxr2/Itgam/Il2rg/Fcer1g/Fcgr1a/RT1-CE5/Fcgr3a/Cd86/B4galt1/Cd14/Cd9/Enpep/Folr2/Itga5/Ssc5d/RT1-A2
CC	GO:0005604	basement membrane	21	5.23134e-13	Fn1/Tgfbi/Lamc1/Col4a1/Col18a1/Fbn1/Col5a1/Col7a1/Tnc/Col4a2/Itgb1/Runx1/Loxl1/Timp1/Loxl2/Nid2/Efemp1/Anxa2/Mmrn2/Fbln1/Adamts1
CC	GO:0045121	membrane raft	32	6.67435e-09	Itgb2/Icam1/Iqgap1/Ptprc/Pecam1/Pdpn/Ahnak/Serpinh1/Hmox1/Olr1/Ednra/Myof/Itgb1/Itga1/Myo1c/Fcgr2b/Ripk1/Hck/Lyn/Casp8/Tnfrsf1b/Stom/Fas/Itgam/S100a10/Bst2/Fcgr1a/Tnfrsf1a/Anxa2/Cd14/Mall/RT1-A2
CC	GO:0098857	membrane microdomain	32	6.67435e-09	Itgb2/Icam1/Iqgap1/Ptprc/Pecam1/Pdpn/Ahnak/Serpinh1/Hmox1/Olr1/Ednra/Myof/Itgb1/Itga1/Myo1c/Fcgr2b/Ripk1/Hck/Lyn/Casp8/Tnfrsf1b/Stom/Fas/Itgam/S100a10/Bst2/Fcgr1a/Tnfrsf1a/Anxa2/Cd14/Mall/RT1-A2
CC	GO:0005925	focal adhesion	18	7.55824e-07	Itgb2/Pdlim7/Iqgap1/Ptprc/Tln1/Lcp1/Itgb1/Itga1/Pxn/Msn/Hck/Tes/Vasp/Fblim1/Lims1/Parvg/Trip6/Itga5
CC	GO:0043230	extracellular organelle	15	9.65404e-07	Fn1/Icam1/Serpine1/Anxa1/Anpep/Gbp2/Ahnak/Arrdc4/Sdc1/Cd63/LOC685067/Clic1/Cd86/Anxa2/Cd9
CC	GO:0030055	cell-substrate junction	18	1.65508e-06	Itgb2/Pdlim7/Iqgap1/Ptprc/Tln1/Lcp1/Itgb1/Itga1/Pxn/Msn/Hck/Tes/Vasp/Fblim1/Lims1/Parvg/Trip6/Itga5
CC	GO:0015629	actin cytoskeleton	30	4.93091e-06	Hcls1/Pdlim7/Iqgap1/Anxa1/Fgr/Gbp2/Ahnak/Arpc1b/Bag3/Pawr/Lcp1/Flna/Sh2b2/Tax1bp3/Myo1c/Cttnbp2nl/Tmod3/Tpm4/Pxn/Hck/Myo1f/Pdlim1/Rac2/Cald1/Fermt3/Gmfg/Fblim1/Myl12a/Parvg/Trip6
MF	GO:0005178	integrin binding	26	3.87167e-15	Itgb2/Fn1/Icam1/Tgfbi/S1pr2/Tln1/Fbn1/Vwf/Dab2/Col3a1/Gfap/P4hb/S1pr3/Lcp1/Spp1/Col16a1/Itgb1/Mmp14/Pxn/Lyn/Emilin1/Fermt3/Gpnmb/Cd9/Fbln1/Itga5
MF	GO:0050839	cell adhesion molecule binding	31	2.49258e-13	Itgb2/Fn1/Icam1/Tgfbi/S1pr2/Tln1/Fbn1/Vwf/Dab2/Ptpn6/Col3a1/Gfap/P4hb/S1pr3/Lcp1/Itgal/Fxyd5/Spp1/Col16a1/Itgb1/Mmp14/Pxn/Msn/Lyn/Emilin1/Fermt3/Gpnmb/Postn/Cd9/Fbln1/Itga5
MF	GO:0050840	extracellular matrix binding	14	1.03727e-08	Lgals3/Tgfbi/Spp1/Fbln2/Olfml2a/Itgb1/Sdc1/Clec14a/Olfml2b/Lgals1/Bgn/Anxa2/Ssc5d/Ecm1
MF	GO:0005201	extracellular matrix structural constituent	14	1.03727e-08	Fn1/Lamc1/Col4a1/Col18a1/Fbn1/Col3a1/Col6a1/Col5a1/Col16a1/Col4a2/Pxdn/Emilin1/Col8a1/Fbln1
MF	GO:0019955	cytokine binding	15	4.00764e-05	Cd44/Il1r1/Csf3r/Eng/Pdpn/Il6r/Itgb1/Lrrc32/Zfp36/Csf2ra/Tnfrsf1b/Il2rg/Tnfrsf1a/Nrros/Plp2
MF	GO:0038024	cargo receptor activity	12	7.14414e-05	Itgb2/Dab2/Olr1/Enpp3/Mrc1/Loxl2/Lgals3bp/Scara5/Cxcl16/Folr2/Ssc5d/Msr1
MF	GO:0005539	glycosaminoglycan binding	18	9.71926e-05	Fn1/Cd44/Abi3bp/Eng/Ptprc/Fbn1/Col5a1/Bmp7/Cemip/Cxcl10/Itgam/Gpnmb/Postn/Bgn/Crispld2/Lyve1/PCOLCE2/Adamts1
MF	GO:0043394	proteoglycan binding	8	0.000109461	Fn1/Ctsk/Ptprc/Col5a1/Tnc/Ctsl/Itgam/Gpnmb
MF	GO:0005518	collagen binding	10	0.000304083	Ctsk/Tgfbi/Abi3bp/Vwf/Serpinh1/Itgb1/Itga1/Srgn/Ctsl/PCOLCE2
MF	GO:0003779	actin binding	25	0.000304083	Hcls1/Pdlim7/Tln1/Arpc1b/Pawr/Lcp1/Flna/Fxyd5/Flnc/Itgb1/Myo1c/Tpm4/Msn/Myo1f/Pdlim1/S100a4/Cald1/Lsp1/Tagln/Vasp/Gmfg/Capg/Pfn1/Parvg/Anxa2
BP: biological process; CC: cellular component; MF: molecular function
