# Supplementary material for: Alteration of N6 -Methyladenosine mRNA Methylation in a Rat Model of Cerebral Ischemia–Reperfusion Injury
Source: Front Neurosci. 2021 Mar 16;15:605654. doi: 10.3389/fnins.2021.605654 (PMC8009187; doi:10.3389/fnins.2021.605654)
Supplement: Supplementary Table 4 — Top 30 GO terms enriched by downregulated key genes. [file Table_4.XLSX]

## Sheet: Sheet1
Group	ID	Description	Count	P-value	Gene
BP	GO:0014075	response to amine	9	1.89087e-07	Drd2/Ppp1r1b/Adora2a/Drd1/Egr1/Grin2a/Hnmt/Nr4a2/Rgs9
BP	GO:0050808	synapse organization	16	4.39011e-07	Drd2/Arc/Atp2b2/Bdnf/Dgkb/Dlgap3/Drd1/Ephb3/Grin2a/Itpka/Lrrc4/Lrtm2/Myo5b/Shank2/Syndig1/Vstm5
BP	GO:0034765	regulation of ion transmembrane transport	16	4.39011e-07	Drd2/Arc/Cacng3/Crh/Drd1/Fxyd7/Grin2a/Kcnd2/Kcnh4/Kcnj4/Kcns1/Kcnv1/Rgs9/Scn1a/Scn4b/Shank2
BP	GO:0007626	locomotory behavior	12	9.13405e-07	Drd2/Gpr88/Ppp1r1b/Adora2a/Atp2b2/Crh/Drd1/Egr1/Kcnd2/Nr4a2/Penk/Scn1a
BP	GO:0050803	regulation of synapse structure or activity	12	2.26521e-06	Drd2/Arc/Bdnf/Dgkb/Ephb3/Gria4/Itpka/Lrtm2/Myo5b/Shank2/Syndig1/Vstm5
BP	GO:0050905	neuromuscular process	9	3.39282e-06	Drd2/Gpr88/Adora2a/Atp2b2/Grin2a/Nr4a3/Penk/Rbfox1/Scn1a
BP	GO:0007611	learning or memory	12	5.4995e-06	Drd2/Gpr88/Ppp1r1b/Arc/Bdnf/Camk4/Crh/Drd1/Egr1/Egr2/Grin2a/Shank2
BP	GO:0007215	glutamate receptor signaling pathway	8	5.4995e-06	Arc/Cacng3/Crh/Gria3/Gria4/Grin2a/Rgs9/Shank2
BP	GO:0042391	regulation of membrane potential	14	6.31118e-06	Gpr88/Adora2a/Bdnf/Drd1/Gabrd/Gria3/Grin2a/Kcnd2/Kcnh4/Kcnk1/Scn1a/Scn4b/Shank2/Syne1
BP	GO:0048167	regulation of synaptic plasticity	12	7.26626e-06	Drd2/Adora2a/Arc/Atp2b2/Bdnf/Crh/Drd1/Egr1/Egr2/Grin2a/Itpka/Shank2
CC	GO:0045211	postsynaptic membrane	21	3.46837e-15	Drd2/Adora2a/Adra2c/Arc/Atp2b2/Cacng3/Cdh10/Dlgap3/Drd1/Gabrd/Gria3/Gria4/Grin2a/Kcnd2/Kcnj4/Lrrc4/Rgs9/Rnf112/Shank2/Syndig1/Syne1
CC	GO:0043197	dendritic spine	15	5.67799e-12	Drd2/Ppp1r1b/Arc/Dlgap3/Drd1/Gria3/Gria4/Grin2a/Itpka/Kcnd2/Lrrc4/Myo5b/Shank2/Syndig1/Syne1
CC	GO:0044309	neuron spine	15	5.67799e-12	Drd2/Ppp1r1b/Arc/Dlgap3/Drd1/Gria3/Gria4/Grin2a/Itpka/Kcnd2/Lrrc4/Myo5b/Shank2/Syndig1/Syne1
CC	GO:0098984	neuron to neuron synapse	19	1.05578e-11	Drd2/Adora2a/Adra2c/Arc/Atp2b2/Cacng3/Dlgap3/Dmtn/Gria3/Gria4/Grin2a/Kcnd2/Lrrc4/Nefm/Penk/Rgs9/Rnf112/Shank2/Syndig1
CC	GO:0099572	postsynaptic specialization	19	1.16094e-11	Drd2/Adora2a/Adra2c/Arc/Atp2b2/Cacng3/Cdh10/Dlgap3/Dmtn/Gria3/Gria4/Grin2a/Kcnd2/Lrrc4/Nefm/Rgs9/Rnf112/Shank2/Syndig1
CC	GO:0032279	asymmetric synapse	18	2.98591e-11	Drd2/Adora2a/Adra2c/Arc/Atp2b2/Cacng3/Dlgap3/Dmtn/Gria3/Gria4/Grin2a/Kcnd2/Lrrc4/Nefm/Rgs9/Rnf112/Shank2/Syndig1
CC	GO:0099055	integral component of postsynaptic membrane	13	5.02229e-11	Drd2/Adora2a/Adra2c/Atp2b2/Cacng3/Cdh10/Drd1/Gabrd/Gria3/Gria4/Grin2a/Kcnd2/Lrrc4
CC	GO:0098936	intrinsic component of postsynaptic membrane	13	9.1904e-11	Drd2/Adora2a/Adra2c/Atp2b2/Cacng3/Cdh10/Drd1/Gabrd/Gria3/Gria4/Grin2a/Kcnd2/Lrrc4
CC	GO:0099699	integral component of synaptic membrane	14	1.10849e-10	Drd2/Adora2a/Adra2c/Atp2b2/Cacng3/Cdh10/Drd1/Gabrd/Gria3/Gria4/Grin2a/Kcnd2/Lrrc4/Scn1a
CC	GO:0099240	intrinsic component of synaptic membrane	14	2.89411e-10	Drd2/Adora2a/Adra2c/Atp2b2/Cacng3/Cdh10/Drd1/Gabrd/Gria3/Gria4/Grin2a/Kcnd2/Lrrc4/Scn1a
MF	GO:0035254	glutamate receptor binding	8	4.3886e-07	Drd2/Adora2a/Atp2b2/Cacng3/Grin2a/Myo5b/Shank2/Syndig1
MF	GO:0022839	ion gated channel activity	13	1.12066e-06	Cacng3/Gabrd/Gria3/Gria4/Grin2a/Kcnd2/Kcnh4/Kcnj4/Kcnk1/Kcns1/Kcnv1/Scn1a/Scn4b
MF	GO:0022836	gated channel activity	13	1.12066e-06	Cacng3/Gabrd/Gria3/Gria4/Grin2a/Kcnd2/Kcnh4/Kcnj4/Kcnk1/Kcns1/Kcnv1/Scn1a/Scn4b
MF	GO:0005244	voltage-gated ion channel activity	10	2.69336e-06	Cacng3/Grin2a/Kcnd2/Kcnh4/Kcnj4/Kcnk1/Kcns1/Kcnv1/Scn1a/Scn4b
MF	GO:0005261	cation channel activity	12	2.69336e-06	Cacng3/Gria3/Gria4/Grin2a/Kcnd2/Kcnh4/Kcnj4/Kcnk1/Kcns1/Kcnv1/Scn1a/Scn4b
MF	GO:0046873	metal ion transmembrane transporter activity	12	3.3745e-05	Atp2b2/Cacng3/Grin2a/Kcnd2/Kcnh4/Kcnj4/Kcnk1/Kcns1/Kcnv1/Scn1a/Scn4b/Slc13a5
MF	GO:0030594	neurotransmitter receptor activity	6	0.000658931	Drd2/Drd1/Gabrd/Gria3/Gria4/Grin2a
MF	GO:0004935	adrenergic receptor activity	3	0.00162519	Drd2/Adra1d/Adra2c
MF	GO:0099094	ligand-gated cation channel activity	5	0.001796	Gria3/Gria4/Grin2a/Kcnj4/Kcnk1
MF	GO:0098960	postsynaptic neurotransmitter receptor activity	4	0.00199807	Gabrd/Gria3/Gria4/Grin2a
BP: biological process; CC: cellular component; MF: molecular function
